# Supplementary material for: Infrared thermochromic antenna composite for self-adaptive thermoregulation
Source: Nat Commun. 2024 Oct 22;15:9109. doi: 10.1038/s41467-024-53177-6 (PMC11496700; doi:10.1038/s41467-024-53177-6)
Supplement: Supplementary file 3 — Source Data [file 41467_2024_53177_MOESM3_ESM.xlsx]

## Sheet: fig1e
Figure 1.e
	hot			cold
		simulations			simulations
wavelength (um)	experiments	upper limit	lower limit	experiments	upper limit	lower limit
2.09523	0.857867	0.891697	0.92352	0.758976	0.931314	0.898003
2.14453	0.856379	0.890619	0.922869	0.745184	0.932296	0.897714
2.195	0.856323	0.89017	0.920391	0.727757	0.929339	0.895201
2.24665	0.859931	0.89125	0.920613	0.724763	0.929381	0.897222
2.29951	0.895871	0.915564	0.934908	0.836617	0.941019	0.918978
2.35362	0.908427	0.92661	0.939544	0.879037	0.945903	0.931346
2.40901	0.899406	0.920253	0.937386	0.855415	0.941984	0.92229
2.46569	0.89133	0.905513	0.929108	0.802777	0.934098	0.904125
2.52371	0.883528	0.896089	0.923423	0.745453	0.927465	0.891893
2.5831	0.883583	0.898294	0.924595	0.745072	0.92717	0.890445
2.64388	0.878837	0.894344	0.923346	0.701092	0.923113	0.885433
2.7061	0.877293	0.89248	0.923156	0.690814	0.920366	0.87858
2.76977	0.880816	0.894417	0.923561	0.736326	0.922511	0.881081
2.83495	0.865228	0.884409	0.916159	0.554555	0.909743	0.85987
2.90166	0.870408	0.886115	0.919262	0.578743	0.907829	0.858197
2.96994	0.870365	0.889139	0.918838	0.596078	0.907368	0.856526
3.03982	0.870865	0.887168	0.918517	0.555022	0.902964	0.847486
3.11135	0.874521	0.886329	0.917616	0.574322	0.901247	0.847095
3.18457	0.883703	0.894214	0.92354	0.636247	0.909793	0.858287
3.2595	0.904957	0.926117	0.938821	0.825421	0.935782	0.910943
3.3362	0.933817	0.942613	0.946616	0.917076	0.949125	0.940353
3.41471	0.956289	0.956908	0.957101	0.95906	0.95908	0.958053
3.49506	0.951137	0.95509	0.956898	0.948136	0.958292	0.957542
3.5773	0.93023	0.944125	0.947909	0.920001	0.949809	0.94127
3.66148	0.917486	0.920416	0.935433	0.876272	0.92548	0.884156
3.74763	0.916233	0.912987	0.931606	0.871837	0.915345	0.864997
3.83582	0.905775	0.910896	0.930804	0.821398	0.910724	0.856942
3.92608	0.892278	0.887517	0.920733	0.710073	0.860837	0.78155
4.01847	0.880883	0.86956	0.909504	0.605254	0.809201	0.710063
4.11302	0.87888	0.866148	0.907821	0.563716	0.790448	0.686215
4.20981	0.882701	0.869074	0.909296	0.572956	0.78987	0.684121
4.30887	0.888609	0.878036	0.915073	0.66278	0.816229	0.71841
4.41026	0.879032	0.866529	0.90763	0.553956	0.764232	0.65602
4.51404	0.875322	0.860887	0.904656	0.484358	0.735889	0.619601
4.62026	0.876357	0.862367	0.90451	0.488598	0.727343	0.607755
4.72898	0.874072	0.856158	0.9032	0.432374	0.69573	0.5783
4.84026	0.876086	0.860428	0.90387	0.46598	0.692981	0.57394
4.95415	0.880824	0.867931	0.908144	0.607074	0.716886	0.600482
5.07073	0.872084	0.857849	0.903776	0.422444	0.658779	0.538532
5.19005	0.873404	0.860435	0.904809	0.451829	0.658251	0.537397
5.31218	0.874373	0.862565	0.905861	0.430536	0.646406	0.526978
5.43718	0.87306	0.855306	0.903689	0.368334	0.600904	0.475954
5.56512	0.874175	0.855544	0.903716	0.392409	0.590056	0.468875
5.69607	0.874329	0.85907	0.903919	0.38437	0.585097	0.464323
5.83011	0.874713	0.86155	0.905641	0.395831	0.58343	0.46328
5.96729	0.873646	0.859584	0.904799	0.402373	0.549353	0.432314
6.10771	0.875458	0.869597	0.909525	0.476816	0.597882	0.475934
6.25143	0.875377	0.871151	0.91031	0.483365	0.591959	0.470065
6.39853	0.880329	0.870527	0.910453	0.491346	0.57508	0.456049
6.5491	0.890205	0.875724	0.914289	0.57097	0.603381	0.482517
6.70321	0.907474	0.927253	0.939927	0.754869	0.863243	0.807325
6.86094	0.939853	0.945269	0.948512	0.935132	0.943429	0.917666
7.02238	0.912291	0.908976	0.929192	0.753683	0.782558	0.670177
7.18763	0.901492	0.886023	0.917644	0.637509	0.60738	0.483638
7.35676	0.920409	0.896717	0.92378	0.816873	0.689783	0.565602
7.52987	0.905466	0.885447	0.916583	0.647147	0.565701	0.445616
7.70706	0.911595	0.887567	0.919519	0.731114	0.582638	0.461304
7.88841	0.902232	0.881075	0.915464	0.617535	0.493462	0.381138
8.07403	0.894277	0.87755	0.913025	0.563999	0.430974	0.32698
8.26402	0.891144	0.875456	0.912731	0.507016	0.395838	0.302133
8.45849	0.887573	0.879631	0.914455	0.464584	0.400834	0.303565
8.65752	0.890112	0.879206	0.912912	0.542289	0.378685	0.286355
8.86124	0.885594	0.883228	0.915286	0.421856	0.378048	0.284727
9.06976	0.883638	0.883708	0.914098	0.392886	0.365676	0.275269
9.28318	0.892273	0.887617	0.917154	0.469982	0.392732	0.296431
9.50162	0.88787	0.88603	0.917205	0.408079	0.356722	0.265809
9.7252	0.885347	0.885908	0.914703	0.361395	0.309177	0.230657
9.95405	0.883878	0.887083	0.917079	0.345923	0.320269	0.237801
10.1883	0.883491	0.889612	0.917161	0.329244	0.34415	0.258609
10.428	0.88286	0.88827	0.916535	0.326815	0.298762	0.219706
10.6734	0.883904	0.889988	0.916994	0.333776	0.2947	0.218596
10.9246	0.884672	0.898997	0.923766	0.353702	0.447362	0.341814
11.1816	0.886527	0.895006	0.920769	0.405206	0.365281	0.277408
11.4447	0.881268	0.892395	0.918523	0.348162	0.28662	0.213277
11.714	0.882685	0.894003	0.91852	0.374614	0.306437	0.229796
11.9897	0.87771	0.896619	0.919972	0.407212	0.33564	0.251405
12.2718	0.878919	0.899785	0.920353	0.51065	0.382589	0.288754
12.5606	0.882888	0.900199	0.922735	0.648383	0.446626	0.343825
12.8561	0.886189	0.902452	0.92236	0.756664	0.537762	0.423371
13.1587	0.892762	0.90579	0.923637	0.799606	0.694272	0.571127
13.4683	0.902768	0.919601	0.930985	0.86216	0.885569	0.806376
13.7852	0.930227	0.946946	0.948216	0.939683	0.95845	0.957627
14.1096	0.914204	0.931873	0.938682	0.890564	0.947888	0.91914
14.4416	0.879236	0.911957	0.925881	0.811305	0.882538	0.795393
14.7814	0.864635	0.90948	0.925649	0.802998	0.809121	0.698063
15.1293	0.861843	0.908949	0.924794	0.815093	0.764966	0.649253
15.4853	0.863234	0.909637	0.924713	0.829375	0.767993	0.649596
15.8497	0.858907	0.912295	0.926614	0.843068	0.777601	0.66213
16.2226	0.851491	0.914577	0.927437	0.849539	0.787055	0.672478
16.6044	0.858304	0.916118	0.927519	0.844286	0.738532	0.618292
16.9951	0.848021	0.919743	0.928959	0.805222	0.649864	0.524442
17.395	0.84574	0.918824	0.927528	0.704513	0.643363	0.517498
17.8043	0.842331	0.920215	0.929299	0.60951	0.725013	0.60342
18.2233	0.841704	0.92063	0.930165	0.659157	0.754773	0.639393
18.6521	0.842879	0.920324	0.928173	0.749765	0.702738	0.578724
19.091	0.850571	0.921089	0.929118	0.787343	0.698642	0.579601
19.5402	0.860797	0.922373	0.928856	0.765658	0.705079	0.581787

## Sheet: fig1f
Figure 1. f
temperature (°C)	cooling_cycle	heating_cycle
20	0.446465	0.443438
25	0.454655	0.448137
30	0.459801	0.452413
35	0.469343	0.461739
40	0.487253	0.467833
45	0.497489	0.472313
50	0.512058	0.481733
55	0.523445	0.491037
60	0.536821	0.501279
65	0.886628	0.512728
70	0.876385	0.558535
75	0.877584	0.868031
80	0.879034	0.872601
85	0.880764	0.874908
90	0.882921	0.877943

## Sheet: fig2a
Figure 2. a
	blue curve		green curve		yellow curve
wavelength (um)	cold	hot	cold	hot	cold	hot
1	0.0392106	0.0392106	0.32968	0.32968	0.550671	0.550671
1.05931	0.0392106	0.0414871	0.32968	0.345394	0.550671	0.571492
1.12213	0.0392106	0.0438927	0.32968	0.361639	0.550671	0.592496
1.18868	0.0392106	0.0464345	0.32968	0.378408	0.550671	0.613623
1.25917	0.0392106	0.0491196	0.32968	0.395691	0.550671	0.634811
1.33385	0.0392106	0.0519557	0.32968	0.413475	0.550671	0.655989
1.41296	0.0392106	0.0549507	0.32968	0.431743	0.550671	0.677084
1.49675	0.0392106	0.0581131	0.32968	0.450475	0.550671	0.698022
1.58552	0.0392106	0.0614515	0.32968	0.469644	0.550671	0.718723
1.67955	0.0392106	0.064975	0.32968	0.489222	0.550671	0.739106
1.77916	0.0392106	0.068693	0.32968	0.509173	0.550671	0.759088
1.88467	0.0392106	0.0726154	0.32968	0.529457	0.550671	0.77859
1.99644	0.0392106	0.0767523	0.32968	0.550031	0.550671	0.797528
2.11485	0.0392106	0.0811145	0.32968	0.570845	0.550671	0.815826
2.24027	0.0392106	0.085713	0.32968	0.591845	0.550671	0.833409
2.37313	0.0392106	0.090559	0.32968	0.612969	0.550671	0.850207
2.51387	0.0392106	0.0956644	0.32968	0.634156	0.550671	0.866158
2.66296	0.0392106	0.101041	0.32968	0.655335	0.550671	0.881206
2.82089	0.0392106	0.106702	0.32968	0.676435	0.550671	0.895306
2.98818	0.0392106	0.11266	0.32968	0.697379	0.550671	0.90842
3.1654	0.0392106	0.118928	0.32968	0.718088	0.550671	0.920526
3.35313	0.0392106	0.125519	0.32968	0.738482	0.550671	0.931608
3.55199	0.0392106	0.132448	0.32968	0.758478	0.550671	0.941667
3.76264	0.0392106	0.139727	0.32968	0.777995	0.550671	0.950714
3.98579	0.0392106	0.147372	0.32968	0.796953	0.550671	0.958772
4.22217	0.0392106	0.155395	0.32968	0.815271	0.550671	0.965875
4.47257	0.0392106	0.163813	0.32968	0.832877	0.550671	0.97207
4.73782	0.0392106	0.172638	0.32968	0.849701	0.550671	0.97741
5.0188	0.0392106	0.181885	0.32968	0.865679	0.550671	0.981958
5.31645	0.0392106	0.191567	0.32968	0.880755	0.550671	0.985781
5.63174	0.0392106	0.201699	0.32968	0.894885	0.550671	0.988951
5.96574	0.0392106	0.212293	0.32968	0.90803	0.550671	0.991542
6.31954	0.0392106	0.223363	0.32968	0.920167	0.550671	0.993627
6.69433	0.0392106	0.234919	0.32968	0.931281	0.550671	0.995278
7.09134	0.0392106	0.246973	0.32968	0.941372	0.550671	0.996563
7.5119	0.0392106	0.259534	0.32968	0.950449	0.550671	0.997545
7.9574	0.0392106	0.272613	0.32968	0.958537	0.550671	0.998281
8.42932	0.0392106	0.286215	0.32968	0.96567	0.550671	0.998821
8.92923	0.0392106	0.300346	0.32968	0.971892	0.550671	0.99921
9.45879	0.0392106	0.31501	0.32968	0.977257	0.550671	0.999483
10.0198	0.0392106	0.330209	0.32968	0.981829	0.550671	0.99967
10.614	0.0392106	0.345942	0.32968	0.985673	0.550671	0.999795
11.2435	0.0392106	0.362205	0.32968	0.988862	0.550671	0.999876
11.9103	0.0392106	0.378992	0.32968	0.991469	0.550671	0.999927
12.6166	0.0392106	0.396292	0.32968	0.993569	0.550671	0.999959
13.3649	0.0392106	0.414093	0.32968	0.995233	0.550671	0.999977
14.1575	0.0392106	0.432378	0.32968	0.996528	0.550671	0.999988
14.9971	0.0392106	0.451125	0.32968	0.997518	0.550671	0.999994
15.8865	0.0392106	0.470308	0.32968	0.998261	0.550671	0.999997
16.8287	0.0392106	0.489899	0.32968	0.998807	0.550671	0.999999
17.8267	0.0392106	0.509862	0.32968	0.9992	0.550671	0.999999
18.8839	0.0392106	0.530158	0.32968	0.999476	0.550671	1
20.0039	0.0392106	0.550741	0.32968	0.999665	0.550671	1
21.1902	0.0392106	0.571562	0.32968	0.999792	0.550671	1
22.4469	0.0392106	0.592566	0.32968	0.999874	0.550671	1
23.7782	0.0392106	0.613695	0.32968	0.999926	0.550671	1
25.1884	0.0392106	0.634882	0.32968	0.999958	0.550671	1
26.6822	0.0392106	0.65606	0.32968	0.999977	0.550671	1
28.2646	0.0392106	0.677155	0.32968	0.999988	0.550671	1
29.9409	0.0392106	0.698092	0.32968	0.999994	0.550671	1
31.7165	0.0392106	0.718792	0.32968	0.999997	0.550671	1
33.5975	0.0392106	0.739174	0.32968	0.999999	0.550671	1
35.59	0.0392106	0.759155	0.32968	0.999999	0.550671	1
37.7007	0.0392106	0.778654	0.32968	1	0.550671	1
39.9366	0.0392106	0.797591	0.32968	1	0.550671	1
42.3051	0.0392106	0.815887	0.32968	1	0.550671	1
44.814	0.0392106	0.833467	0.32968	1	0.550671	1
47.4718	0.0392106	0.850263	0.32968	1	0.550671	1
50.2872	0.0392106	0.86621	0.32968	1	0.550671	1
53.2695	0.0392106	0.881255	0.32968	1	0.550671	1
56.4287	0.0392106	0.895351	0.32968	1	0.550671	1
59.7752	0.0392106	0.908463	0.32968	1	0.550671	1
63.3203	0.0392106	0.920565	0.32968	1	0.550671	1
67.0755	0.0392106	0.931644	0.32968	1	0.550671	1
71.0535	0.0392106	0.941699	0.32968	1	0.550671	1
75.2674	0.0392106	0.950743	0.32968	1	0.550671	1
79.7312	0.0392106	0.958797	0.32968	1	0.550671	1
84.4598	0.0392106	0.965898	0.32968	1	0.550671	1
89.4687	0.0392106	0.972089	0.32968	1	0.550671	1
94.7748	0.0392106	0.977427	0.32968	1	0.550671	1
100.395	0.0392106	0.981972	0.32968	1	0.550671	1
106.35	0.0392106	0.985792	0.32968	1	0.550671	1
112.657	0.0392106	0.98896	0.32968	1	0.550671	1
119.338	0.0392106	0.991549	0.32968	1	0.550671	1
126.415	0.0392106	0.993633	0.32968	1	0.550671	1
133.913	0.0392106	0.995283	0.32968	1	0.550671	1
141.854	0.0392106	0.996566	0.32968	1	0.550671	1
150.267	0.0392106	0.997548	0.32968	1	0.550671	1
159.179	0.0392106	0.998283	0.32968	1	0.550671	1
168.619	0.0392106	0.998823	0.32968	1	0.550671	1
178.619	0.0392106	0.999211	0.32968	1	0.550671	1
189.213	0.0392106	0.999484	0.32968	1	0.550671	1
200.434	0.0392106	0.99967	0.32968	1	0.550671	1
212.321	0.0392106	0.999795	0.32968	1	0.550671	1
224.913	0.0392106	0.999876	0.32968	1	0.550671	1
238.251	0.0392106	0.999927	0.32968	1	0.550671	1
252.381	0.0392106	0.999959	0.32968	1	0.550671	1
267.349	0.0392106	0.999977	0.32968	1	0.550671	1
283.204	0.0392106	0.999988	0.32968	1	0.550671	1
300	0.0392106	0.999994	0.32968	1	0.550671	1

## Sheet: fig2b
Figure 2. b
	Cabs ratio (sphere)
wavelength (um)	D2000_nm	D1000_nm	D500_nm	D300_nm	D200_nm	D50_nm
1	0.895495	0.889627	0.887083	0.915263	1.01339	2.12333
1.03495	0.880634	0.883176	0.895077	0.943936	1.11437	2.54539
1.07113	0.865277	0.876793	0.901185	0.973605	1.24882	3.07866
1.10857	0.852991	0.873297	0.906509	1.00529	1.42572	3.70346
1.14731	0.841546	0.870902	0.912017	1.04447	1.66605	4.45484
1.18741	0.830283	0.867838	0.918207	1.09431	1.98332	5.32342
1.22892	0.819552	0.863624	0.928087	1.16149	2.3923	6.27224
1.27187	0.813287	0.860271	0.946696	1.2531	2.88954	7.13781
1.31633	0.806172	0.854024	0.978135	1.38278	3.49572	7.97222
1.36233	0.799269	0.846504	1.02684	1.56054	4.19575	8.63785
1.40995	0.793101	0.840549	1.09098	1.79664	4.97168	9.14394
1.45923	0.78643	0.836166	1.15987	2.10152	5.78381	9.42065
1.51024	0.778413	0.828613	1.21495	2.48081	6.57853	9.58939
1.56302	0.770374	0.811837	1.23568	2.93283	7.26946	9.51221
1.61765	0.761673	0.79068	1.22087	3.45612	7.82995	9.35795
1.6742	0.749814	0.771652	1.18263	4.03524	8.23888	9.12874
1.73271	0.737085	0.761734	1.14558	4.64504	8.4844	8.84391
1.79328	0.727492	0.763075	1.13914	5.26227	8.61158	8.57682
1.85596	0.716512	0.772594	1.17901	5.85024	8.63236	8.29942
1.92083	0.698863	0.795667	1.27692	6.36554	8.54311	7.99799
1.98796	0.682636	0.822317	1.44152	6.80871	8.42792	7.74299
2.05745	0.676009	0.82058	1.65659	6.96891	8.01879	7.24763
2.12936	0.663947	0.794661	1.93082	7.10086	7.72007	6.89547
2.20379	0.641398	0.762819	2.27073	7.287	7.5895	6.72415
2.28081	0.628023	0.740884	2.66242	7.40108	7.44908	6.55684
2.36053	0.632848	0.755393	3.10433	7.46959	7.3193	6.40829
2.44304	0.621769	0.827916	3.58197	7.49864	7.19369	6.26812
2.52843	0.607096	0.956691	4.08011	7.49009	7.06488	6.12727
2.61681	0.602045	1.10658	4.58477	7.45607	6.93781	5.98875
2.70827	0.610336	1.22852	5.0839	7.42149	6.83108	5.87156
2.80293	0.611213	1.2899	5.56654	7.3895	6.74102	5.76905
2.9009	0.596185	1.27847	5.99176	7.32171	6.62542	5.63994
3.00229	0.622031	1.22048	6.3754	7.26661	6.53052	5.53249
3.10723	0.646835	1.15129	6.70353	7.20728	6.43513	5.42106
3.21584	0.652824	1.1082	6.99092	7.1645	6.35869	5.32778
3.32824	0.643077	1.11561	7.22098	7.11427	6.27785	5.23079
3.44457	0.621126	1.19192	7.40279	7.0615	6.19483	5.12956
3.56497	0.651442	1.34487	7.55442	7.01782	6.12098	5.0371
3.68957	0.758065	1.57276	7.67991	6.97944	6.05291	4.9511
3.81853	0.846609	1.86929	7.77639	6.93712	5.97939	4.85715
3.952	0.866079	2.22488	7.85253	6.8939	5.907	4.76739
4.09013	0.835361	2.63735	7.93056	6.86372	5.84475	4.68568
4.23309	0.78385	3.08968	7.98514	6.82184	5.77304	4.59695
4.38105	0.755977	3.5742	8.02545	6.77359	5.69566	4.50345
4.53418	0.808415	4.08787	8.0689	6.73055	5.62338	4.41627
4.69266	0.96337	4.61236	8.09987	6.67901	5.54351	4.3224
4.85668	1.17804	5.13776	8.124	6.62251	5.46104	4.22911
5.02643	1.37465	5.64998	8.14159	6.56033	5.37389	4.13243
5.20212	1.49241	6.13501	8.14996	6.49067	5.28241	4.03498
5.38394	1.51263	6.5771	8.14567	6.4102	5.18196	3.93025
5.57212	1.46198	6.97274	8.13408	6.32333	5.07816	3.82563
5.76688	1.38996	7.30539	8.10218	6.22127	4.96379	3.71458
5.96845	1.35188	7.57947	8.05683	6.10918	4.84354	3.60176
6.17706	1.38301	7.78	7.98485	5.97815	4.70843	3.47695
6.39297	1.4996	7.91856	7.88896	5.83204	4.56527	3.35046
6.61642	1.69755	8.0032	7.7742	5.67331	4.41442	3.22086
6.84768	1.95522	8.01892	7.62557	5.49298	4.24713	3.0782
7.08702	2.25398	7.98785	7.4541	5.29905	4.0719	2.93254
7.33473	2.56963	7.89819	7.24626	5.08378	3.88224	2.77765
7.5911	2.88346	7.75035	6.99664	4.84606	3.67905	2.61605
7.85643	3.18396	7.55393	6.71777	4.59177	3.46376	2.44538
8.13103	3.46095	7.31344	6.40388	4.32031	3.23969	2.2727
8.41523	3.69967	7.02204	6.05492	4.03118	3.00411	2.09278
8.70936	3.88856	6.68226	5.67263	3.72649	2.75921	1.90789
9.01377	4.016	6.29518	5.25427	3.40683	2.50755	1.72236
9.32883	4.0737	5.87034	4.81276	3.07865	2.2521	1.5363
9.65489	4.0432	5.39466	4.33933	2.73958	1.99227	1.35002
9.99236	3.92641	4.88717	3.85229	2.39927	1.73412	1.16697
10.3416	3.71689	4.34281	3.34791	2.05763	1.47886	0.98914
10.7031	3.42246	3.7748	2.84068	1.72276	1.23142	0.818894
11.0772	3.05314	3.19073	2.33781	1.39926	0.995242	0.658669
11.4644	2.6219	2.60027	1.85075	1.0935	0.774075	0.509952
11.8651	2.15439	2.02408	1.39455	0.813397	0.573291	0.376252
12.2798	1.67361	1.4794	0.982516	0.565724	0.397078	0.259713
12.709	1.20958	0.991289	0.630299	0.357849	0.25006	0.162976
13.1532	0.789975	0.582149	0.350421	0.195895	0.136241	0.0884649
13.6129	0.44768	0.279987	0.156209	0.0856464	0.0592076	0.0382589
14.0887	0.219289	0.106486	0.054593	0.0294863	0.0203069	0.0130863
14.5812	0.128983	0.0684924	0.0426478	0.0242274	0.0169569	0.0110548
15.0908	0.136669	0.138451	0.0945444	0.0539996	0.0377935	0.024597
15.6183	0.187409	0.224113	0.147866	0.0834165	0.0581184	0.0376554
16.1642	0.232373	0.296411	0.190907	0.106791	0.0741506	0.0478522
16.7292	0.317094	0.395706	0.243114	0.134131	0.0926408	0.0594445
17.3139	0.287721	0.305183	0.175311	0.0951177	0.0652926	0.0416296
17.9191	0.156812	0.13916	0.0756708	0.0405357	0.0276884	0.0175542
18.5454	0.103619	0.112579	0.0650853	0.035279	0.024166	0.0153273
19.1936	0.170317	0.214737	0.12255	0.065948	0.0450071	0.0284008
19.8644	0.19549	0.231333	0.126324	0.0671707	0.0456135	0.0286119
20.5587	0.122961	0.12911	0.0676491	0.0356202	0.0240942	0.0150431
21.2773	0.105094	0.121629	0.0643441	0.0338893	0.0229019	0.0142613
22.021	0.109643	0.143075	0.0761269	0.0400489	0.0270241	0.0167752
22.7907	0.184495	0.252434	0.131735	0.0688667	0.0463302	0.0286411
23.5873	0.242996	0.323511	0.164253	0.0852479	0.057168	0.0351932
24.4117	0.238381	0.307051	0.151797	0.0782484	0.0523185	0.032083
25.265	0.237347	0.302421	0.146383	0.0750523	0.0500621	0.0306007
26.1481	0.342232	0.436484	0.207523	0.10589	0.0704656	0.0429248
27.062	0.539711	0.678544	0.316483	0.160752	0.106755	0.0648457
28.0079	0.730547	0.906865	0.416391	0.210746	0.139716	0.084647
28.9868	0.832942	1.03254	0.469502	0.237172	0.157063	0.094969
30	0.814192	1.02353	0.464407	0.234606	0.155288	0.0937536

## Sheet: fig2c
Figure 2. c
	Cabs ratio
wavelength (um)	ax1_ay1_az1	ax03_ay1_az1	ax01_ay1_az1	ax01_ay03_az1	ax01_ay01_az1
2	0.681604	0.790312	1.43259	1.81461	2.60311
2.05546	0.675811	0.792492	1.48063	1.94089	2.73784
2.11246	0.667638	0.793753	1.53302	2.08269	2.89302
2.17105	0.649293	0.794201	1.59216	2.24192	3.07136
2.23125	0.634167	0.798952	1.66	2.41975	3.27644
2.29313	0.63194	0.812023	1.73728	2.61666	3.51172
2.35672	0.631054	0.829708	1.82133	2.83228	3.77841
2.42208	0.624168	0.847862	1.90958	3.06533	4.07723
2.48925	0.612905	0.864147	2.00125	3.31437	4.40986
2.55828	0.604345	0.880211	2.09921	3.57923	4.77972
2.62922	0.604761	0.899695	2.20959	3.86052	5.19408
2.70213	0.608901	0.923731	2.33695	4.15505	5.65703
2.77707	0.610068	0.954828	2.48575	4.45988	6.17497
2.85408	0.60396	0.997202	2.65692	4.77321	6.75022
2.93323	0.603659	1.0521	2.85058	5.09628	7.38582
3.01457	0.624756	1.11614	3.06389	5.43466	8.08277
3.09817	0.648768	1.18473	3.29615	5.80099	8.85435
3.18409	0.653848	1.25166	3.54507	6.20928	9.71425
3.27239	0.645315	1.31129	3.80514	6.66736	10.6657
3.36314	0.632182	1.3658	4.07236	7.18225	11.716
3.4564	0.625131	1.42595	4.34611	7.76132	12.8797
3.55225	0.651949	1.50358	4.63145	8.40891	14.1674
3.65076	0.733095	1.60822	4.93726	9.12381	15.59
3.752	0.82101	1.73769	5.27427	9.89275	17.1582
3.85605	0.860917	1.88636	5.65784	10.6986	18.8772
3.96299	0.861023	2.04601	6.10555	11.5231	20.7413
4.07289	0.832832	2.2063	6.62744	12.3448	22.7516
4.18584	0.791261	2.35686	7.22655	13.1436	24.9092
4.30192	0.760948	2.49392	7.9	13.9189	27.2063
4.42121	0.764641	2.61996	8.64017	14.6855	29.6429
4.54382	0.829559	2.74434	9.43303	15.4783	32.2335
4.66983	0.960118	2.87727	10.2587	16.3349	34.9897
4.79933	1.12755	3.02947	11.0934	17.2987	37.9286
4.93242	1.29831	3.2076	11.9238	18.4141	41.0957
5.06921	1.42918	3.41559	12.7442	19.7282	44.549
5.20979	1.50104	3.65061	13.5617	21.2737	48.33
5.35426	1.51223	3.91123	14.3968	23.0886	52.4905
5.50274	1.47636	4.19808	15.2844	25.2134	57.0911
5.65534	1.41913	4.51172	16.2544	27.6761	62.175
5.81217	1.36823	4.85363	17.3368	30.5007	67.7816
5.97336	1.34928	5.22885	18.5634	33.7212	73.9658
6.13901	1.37741	5.64175	19.9606	37.3572	80.7402
6.30925	1.4596	6.09325	21.5385	41.3917	88.0451
6.48422	1.59516	6.58179	23.2953	45.8034	95.8787
6.66403	1.77486	7.10485	25.2214	50.5518	104.24
6.84884	1.99079	7.66158	27.3083	55.5507	113.011
7.03877	2.23053	8.24507	29.5248	60.6624	122.05
7.23396	2.48285	8.83676	31.8008	65.6831	131.21
7.43457	2.73732	9.41748	34.0634	70.3822	140.299
7.64075	2.987	9.96805	36.2358	74.504	149.067
7.85264	3.22606	10.4674	38.2249	77.7679	157.161
8.0704	3.44916	10.8906	39.9232	79.908	164.208
8.29421	3.64934	11.21	41.2238	80.7524	169.909
8.52422	3.82034	11.4028	42.0334	80.1984	173.92
8.76061	3.95733	11.4557	42.2886	78.2507	175.893
9.00356	4.0546	11.3604	41.9571	75.0133	175.468
9.25324	4.1058	11.1135	41.0284	70.6715	172.439
9.50985	4.1029	10.7146	39.5045	65.4604	166.93
9.77357	4.04233	10.1751	37.4628	59.6589	158.926
10.0446	3.92556	9.5191	35.028	53.5439	148.395
10.3232	3.75113	8.76817	32.1484	47.2213	136.158
10.6094	3.52016	7.93689	28.9229	40.8838	122.548
10.9037	3.24188	7.02978	25.8519	34.9217	106.359
11.206	2.92097	6.09333	22.366	29.0079	90.2688
11.5168	2.56125	5.17602	17.8076	22.8523	77.2378
11.8362	2.1893	4.1755	14.7399	17.9739	58.9636
12.1644	1.81626	3.15398	12.4244	13.8327	39.9963
12.5017	1.41577	2.34443	6.25596	8.10568	33.5805
12.8484	1.05192	1.48454	3.16773	4.32555	21.9561
13.2047	0.771649	0.73823	2.64564	2.70921	7.36969
13.5709	0.476368	0.485162	3.13651	2.0912	3.82643
13.9473	0.256149	0.52157	3.48974	1.95835	3.49899
14.3341	0.161298	0.497953	2.75913	1.45296	4.48127
14.7316	0.127047	0.289404	1.65272	0.861559	6.37042
15.1401	0.131713	0.207892	0.92852	0.700556	6.64216
15.56	0.17673	0.199138	0.614697	0.766143	4.76126
15.9915	0.231398	0.234347	0.545117	0.81358	3.80259
16.4349	0.273255	0.320226	0.629831	0.868385	3.9002
16.8907	0.330412	0.437548	0.951477	1.19124	5.41731
17.3591	0.260808	0.505151	1.5677	1.49987	5.83397
17.8405	0.159118	0.384387	1.46957	1.07763	3.85973
18.3352	0.127085	0.209266	0.849894	0.69922	3.52621
18.8437	0.133785	0.149742	0.562363	0.551356	4.07776
19.3663	0.175927	0.180406	0.511023	0.578418	3.71053
19.9033	0.189108	0.25551	0.577421	0.659871	3.19504
20.4553	0.129344	0.23418	0.727245	0.623538	3.22236
21.0225	0.0995883	0.193938	0.786923	0.504301	3.44216
21.6055	0.0980401	0.148905	0.662077	0.418014	3.69894
22.2047	0.125423	0.0961406	0.523809	0.409835	4.04899
22.8204	0.189547	0.0780602	0.371472	0.42218	3.80107
23.4533	0.242546	0.0917307	0.25628	0.391811	2.87348
24.1037	0.242683	0.112902	0.221023	0.359262	2.38331
24.7721	0.22942	0.108791	0.232607	0.348432	2.34187
25.4591	0.256743	0.0953087	0.2332	0.355364	2.50377
26.1651	0.345321	0.0951187	0.183292	0.361483	2.61759
26.8907	0.492694	0.13011	0.119626	0.327062	2.34427
27.6364	0.675771	0.216784	0.0819044	0.233681	1.77416
28.4028	0.798892	0.302124	0.0648729	0.152411	1.21106
29.1905	0.817902	0.331126	0.0641731	0.111325	0.796782

## Sheet: fig2d
Figure 2. d
	Cabs_ratio rod (W = 300 nm)
wavelength (um)	L_4um	L_3um	L_2um	L_1um
2	1.24913	1.27005	1.38992	1.77872
2.04706	1.33844	1.36453	1.49155	1.95265
2.09523	1.42985	1.46125	1.59556	2.13068
2.14453	1.52341	1.56023	1.70202	2.31289
2.195	1.62255	1.66552	1.81821	2.49893
2.24665	1.73379	1.78477	1.95801	2.68801
2.29951	1.84765	1.90683	2.10111	2.88154
2.35362	1.96418	2.03176	2.24757	3.07962
2.40901	2.08872	2.16607	2.4099	3.2555
2.46569	2.21737	2.305	2.57885	3.42944
2.52371	2.34906	2.4472	2.75178	3.60748
2.5831	2.48425	2.5932	2.92469	3.76375
2.64388	2.62288	2.74291	3.09927	3.90834
2.7061	2.76477	2.89614	3.27795	4.05635
2.76977	2.91338	3.05629	3.4502	4.21125
2.83495	3.06721	3.22191	3.62108	4.37154
2.90166	3.22466	3.39143	3.79598	4.53561
2.96994	3.39078	3.5685	3.97032	4.74347
3.03982	3.56143	3.75019	4.14819	4.96121
3.11135	3.73919	3.93859	4.33787	5.20751
3.18457	3.92904	4.13765	4.55152	5.51957
3.2595	4.12336	4.34139	4.77019	5.83898
3.3362	4.34567	4.57918	5.04443	6.25616
3.41471	4.57821	4.82881	5.33587	6.70241
3.49506	4.84182	5.12137	5.68379	7.22499
3.5773	5.13742	5.45812	6.08984	7.82612
3.66148	5.45037	5.81912	6.53575	8.48859
3.74763	5.79572	6.2279	7.0651	9.28027
3.83582	6.14884	6.64616	7.62183	10.1282
3.92608	6.50881	7.07369	8.25277	11.1502
4.01847	6.87996	7.50738	8.90181	12.2373
4.11302	7.2709	7.93527	9.57943	13.518
4.20981	7.68953	8.37017	10.2537	14.8895
4.30887	8.16451	8.8076	10.8954	16.4461
4.41026	8.69463	9.27307	11.5064	18.1217
4.51404	9.29007	9.7708	12.0768	19.9359
4.62026	9.97938	10.3641	12.596	21.8719
4.72898	10.7205	11.0097	13.0992	23.8873
4.84026	11.5623	11.8252	13.5796	25.9442
4.95415	12.4319	12.725	14.0958	27.9847
5.07073	13.3344	13.7479	14.6623	29.9719
5.19005	14.2335	14.9285	15.3422	31.7443
5.31218	15.1273	16.2092	16.109	33.3594
5.43718	15.9967	17.6154	17.0015	34.7027
5.56512	16.8568	19.1351	18.0715	35.6338
5.69607	17.7537	20.7135	19.28	36.2853
5.83011	18.7067	22.3349	20.6423	36.6302
5.96729	19.7753	23.9282	22.2206	36.5568
6.10771	20.9769	25.4188	23.9892	36.19
6.25143	22.3163	26.7847	25.9458	35.5824
6.39853	23.8076	27.9956	28.1065	34.7593
6.5491	25.4611	29.0312	30.4893	33.76
6.70321	27.3055	29.8847	33.1526	32.6117
6.86094	29.3134	30.6628	36.0852	31.3778
7.02238	31.4574	31.4196	39.2898	30.0831
7.18763	33.6937	32.2081	42.7621	28.7474
7.35676	35.9596	33.075	46.4887	27.3875
7.52987	38.1748	34.0564	50.4482	26.0165
7.70706	40.2425	35.1762	54.5978	24.6446
7.88841	42.0514	36.4431	58.8569	23.2802
8.07403	43.5016	37.8553	63.1089	21.9327
8.26402	44.5426	39.4075	67.2088	20.6131
8.45849	45.1682	41.0866	70.9859	19.3244
8.65752	45.4099	42.8651	74.2436	18.0519
8.86124	45.3392	44.7194	76.773	16.7896
9.06976	45.0653	46.6444	78.3741	15.5557
9.28318	44.6689	48.5948	78.836	14.3592
9.50162	44.1834	50.457	77.9825	13.1862
9.7252	43.6479	52.1754	75.8934	12.0326
9.95405	43.0745	53.6918	72.618	10.9066
10.1883	42.4224	54.8718	68.2616	9.81056
10.428	41.6016	55.48	62.9271	8.75289
10.6734	40.5581	55.4557	56.968	7.72633
10.9246	39.2024	54.6294	50.5566	6.73374
11.1816	37.3824	52.7315	43.898	5.78262
11.4447	35.0593	49.7843	37.2073	4.86666
11.714	32.0647	45.5097	30.6928	4.00625
11.9897	28.4431	40.1046	24.431	3.19431
12.2718	24.0937	33.5267	18.6353	2.45136
12.5606	19.2135	26.206	13.3283	1.77446
12.8561	14.0085	18.6106	8.76887	1.18839
13.1587	9.03517	11.6368	5.12438	0.712374
13.4683	5.13244	6.33266	2.61061	0.373684
13.7852	3.47765	4.06312	1.56447	0.222436
14.1096	3.59515	3.91436	1.38213	0.181097
14.4416	5.1434	5.1348	1.634	0.185285
14.7814	7.39957	6.84604	2.03518	0.217422
15.1293	8.40075	7.28367	2.11216	0.225933
15.4853	7.8765	6.42315	1.84994	0.212444
15.8497	7.61634	5.83934	1.67453	0.214931
16.2226	7.52592	5.46446	1.59834	0.243851
16.6044	9.66682	6.65677	1.98728	0.333556
16.9951	13.4141	8.63653	2.51969	0.403931
17.395	13.2811	7.98228	2.25725	0.346699
17.8043	9.7099	5.48169	1.51912	0.229872
18.2233	8.79899	4.64755	1.23583	0.1736
18.6521	10.4336	5.1962	1.33468	0.1738
19.091	9.61645	4.64012	1.21205	0.167865
19.5402	9.13393	4.32731	1.16776	0.186802

## Sheet: fig2e
Figure 2. e
	Cabs_ratio rod (L = 2 um)
wavelength (um)	W_400nm	W_300nm	W_200nm	W_100nm	W_50nm
2	0.9424	1.38992	2.53575	3.62676	5.07952
2.04706	0.948606	1.49155	2.63082	3.86065	5.46827
2.09523	0.954957	1.59556	2.72813	4.10005	5.86616
2.14453	0.961459	1.70202	2.82773	4.34508	6.27342
2.195	0.975953	1.81821	2.93828	4.61518	6.71655
2.24665	1.01349	1.95801	3.07636	4.94753	7.24625
2.29951	1.0519	2.10111	3.21769	5.2877	7.78841
2.35362	1.09123	2.24757	3.36235	5.63587	8.34333
2.40901	1.15802	2.4099	3.54195	6.06071	8.99928
2.46569	1.23238	2.57885	3.7329	6.51101	9.69053
2.52371	1.3085	2.75178	3.92835	6.9719	10.398
2.5831	1.40572	2.92469	4.15406	7.49989	11.1929
2.64388	1.51665	3.09927	4.40026	8.07354	12.0483
2.7061	1.63019	3.27795	4.65225	8.66069	12.9239
2.76977	1.75378	3.4502	4.93814	9.33201	13.9118
2.83495	1.88406	3.62108	5.24502	10.055	14.9698
2.90166	2.0174	3.79598	5.55912	10.795	16.0527
2.96994	2.16174	3.97032	5.92027	11.6541	17.2897
3.03982	2.31046	4.14819	6.29489	12.5461	18.5718
3.11135	2.46967	4.33787	6.69318	13.4936	19.925
3.18457	2.65052	4.55152	7.13888	14.5517	21.4147
3.2595	2.83562	4.77019	7.59506	15.6348	22.9394
3.3362	3.05244	5.04443	8.13409	16.8525	24.6258
3.41471	3.28018	5.33587	8.70118	18.1223	26.3786
3.49506	3.53231	5.68379	9.35316	19.497	28.2587
3.5773	3.80951	6.08984	10.0925	20.9796	30.2696
3.66148	4.10259	6.53575	10.895	22.5432	32.3781
3.74763	4.42508	7.0651	11.8267	24.2543	34.6575
3.83582	4.75929	7.62183	12.8067	26.0373	37.023
3.92608	5.11833	8.25277	13.9182	27.9916	39.577
4.01847	5.48385	8.90181	15.0723	30.0239	42.2238
4.11302	5.84994	9.57943	16.3209	32.2354	45.0667
4.20981	6.2096	10.2537	17.6016	34.5473	48.0271
4.30887	6.53985	10.8954	18.9188	37.0348	51.1844
4.41026	6.84918	11.5064	20.246	39.655	54.4935
4.51404	7.13129	12.0768	21.5791	42.4262	57.9735
4.62026	7.3867	12.596	22.8867	45.3705	61.6462
4.72898	7.6336	13.0992	24.1999	48.4328	65.4552
4.84026	7.87398	13.5796	25.4942	51.7127	69.5039
4.95415	8.13556	14.0958	26.8321	55.1268	73.7079
5.07073	8.42759	14.6623	28.2222	58.7107	78.105
5.19005	8.78256	15.3422	29.7379	62.4921	82.7203
5.31218	9.18356	16.109	31.3704	66.4259	87.5046
5.43718	9.64976	17.0015	33.174	70.5374	92.4796
5.56512	10.2058	18.0715	35.2349	74.8399	97.6382
5.69607	10.8316	19.28	37.5086	79.3023	102.946
5.83011	11.5343	20.6423	40.0211	83.9312	108.401
5.96729	12.3434	22.2206	42.8738	88.7578	114.007
6.10771	13.2442	23.9892	46.033	93.7799	119.768
6.25143	14.2364	25.9458	49.4897	98.9854	125.662
6.39853	15.3294	28.1065	53.2597	104.366	131.66
6.5491	16.5349	30.4893	57.3556	109.905	137.718
6.70321	17.8885	33.1526	61.8332	115.598	143.792
6.86094	19.3905	36.0852	66.6558	121.45	149.902
7.02238	21.0474	39.2898	71.8042	127.433	156.014
7.18763	22.8626	42.7621	77.2462	133.5	162.066
7.35676	24.8347	46.4887	82.9424	139.606	168.004
7.52987	26.9587	50.4482	88.8517	145.724	173.8
7.70706	29.2182	54.5978	94.9107	151.811	179.414
7.88841	31.5762	58.8569	101.008	157.772	184.747
8.07403	33.9757	63.1089	106.991	163.474	189.659
8.26402	36.3404	67.2088	112.681	168.765	194.001
8.45849	38.5709	70.9859	117.894	173.531	197.678
8.65752	40.5373	74.2436	122.46	177.74	200.707
8.86124	42.1038	76.773	126.17	181.295	203.035
9.06976	43.1531	78.3741	128.751	183.933	204.42
9.28318	43.5483	78.836	129.923	185.374	204.597
9.50162	43.151	77.9825	129.468	185.432	203.405
9.7252	42.0055	75.8934	127.409	184.106	200.897
9.95405	40.1556	72.618	123.679	181.249	196.968
10.1883	37.6731	68.2616	118.258	176.618	191.36
10.428	34.6327	62.9271	111.075	169.806	183.662
10.6734	31.2545	56.968	102.559	161.077	174.124
10.9246	27.6537	50.5566	92.8554	150.366	162.67
11.1816	23.9549	43.898	82.1787	137.587	149.2
11.4447	20.2684	37.2073	70.9688	123.165	134.054
11.714	16.718	30.6928	59.489	107.008	116.945
11.9897	13.3291	24.431	48.0419	89.6853	98.4482
12.2718	10.2113	18.6353	37.0379	71.5618	78.9601
12.5606	7.36484	13.3283	26.6823	53.3383	59.231
12.8561	4.90548	8.76887	17.6109	36.3082	40.4921
13.1587	2.92488	5.12438	10.2485	21.6177	24.1641
13.4683	1.52142	2.61061	5.21025	11.3481	12.8034
13.7852	0.897343	1.56447	3.21098	7.42449	8.5673
14.1096	0.738637	1.38213	3.05002	7.79503	9.38812
14.4416	0.799433	1.634	3.91834	11.2127	14.2601
14.7814	0.968899	2.03518	5.04994	15.3492	20.1051
15.1293	1.03613	2.11216	5.15734	15.8531	20.8666
15.4853	0.930672	1.84994	4.42382	13.616	17.9153
15.8497	0.856039	1.67453	3.97743	12.3855	16.3851
16.2226	0.846584	1.59834	3.72851	11.6224	15.3872
16.6044	1.07114	1.98728	4.59956	14.5137	19.3982
16.9951	1.33094	2.51969	5.98344	19.8179	27.316
17.395	1.17151	2.25725	5.50738	19.2099	27.4198
17.8043	0.780223	1.51912	3.78607	13.8282	20.4315
18.2233	0.608275	1.23583	3.23761	12.7474	19.8199
18.6521	0.642049	1.33468	3.61441	15.0971	24.567
19.091	0.598572	1.21205	3.21994	13.4529	22.2122
19.5402	0.595488	1.16776	3.04651	12.6776	21.1745

## Sheet: fig2f
Figure 2. f
Cabs ratio rod (λ = 10 um)
	width(um)
length (um)	0.05	0.0535185	0.0572846	0.0613157	0.0656304	0.0702488	0.0751922	0.0804835	0.0861471	0.0922093	0.098698	0.105643	0.113077	0.121035	0.129552	0.138668	0.148426	0.158871	0.170051	0.182017	0.194826	0.208536	0.22321	0.238918	0.25573	0.273726	0.292988	0.313605	0.335674	0.359295	0.384579	0.411641	0.440608	0.471614	0.504801	0.540324	0.578347	0.619045	0.662607	0.709234	0.759143	0.812564	0.869743	0.930947	0.996458	1.06658	1.14163	1.22197	1.30796
1	201.403	176.758	158.348	144.103	132.775	123.573	115.963	109.581	104.162	99.5136	95.4913	80.544	67.0303	56.63	48.3953	41.7276	36.23	31.6293	27.7307	24.3922	21.5073	18.7423	16.3991	14.5297	13.0067	11.7448	10.6843	9.7943	9.0835	8.5081	8.0337	7.6035	7.2143	6.8987	6.6605	6.5901	6.5348	6.4903	6.4538	6.4094	6.3218	6.2523	6.196	6.2378	6.3494	6.4388	6.545	6.666	6.7892
1.08311	200.635	179.281	163.336	151	141.194	133.228	126.643	121.12	116.431	112.41	108.93	94.5747	81.5401	71.514	63.5789	57.156	51.8618	47.4322	43.6794	40.4662	37.6901	33.822	29.9587	26.8783	24.3701	22.2925	20.5471	18.559	16.726	15.243	14.0211	12.8435	11.7013	10.7758	10.0064	9.3624	8.857	8.4506	8.1175	7.8042	7.4207	7.1165	6.8698	6.7318	6.6798	6.6381	6.6203	6.6238	6.6411
1.17313	199.926	181.605	167.929	157.352	148.946	142.117	136.474	131.74	127.722	124.277	121.295	107.477	94.8747	85.1862	77.5213	71.3191	66.2081	61.9326	58.3111	55.2108	52.5325	47.6456	42.3809	38.1855	34.7707	31.9432	29.5686	26.5711	23.7076	21.3922	19.4853	17.6228	15.7906	14.3069	13.0521	11.8844	10.9684	10.2323	9.6291	9.0712	8.4184	7.9008	7.4811	7.1798	6.9794	6.8188	6.6885	6.5855	6.5067
1.27063	199.273	183.747	172.161	163.203	156.083	150.302	145.524	141.517	138.116	135.2	132.676	119.344	107.134	97.7504	90.3296	84.3266	79.3809	75.2445	71.7414	68.7429	66.1529	60.3249	53.7682	48.5458	44.2968	40.7798	37.8269	33.9012	30.091	27.0117	24.4768	21.9862	19.5213	17.5265	15.8277	14.1814	12.8908	11.8539	11.0044	10.2235	9.3255	8.6136	8.0366	7.5868	7.2515	6.9829	6.7505	6.5508	6.3846
1.37623	198.671	185.721	176.06	168.592	162.658	157.839	153.858	150.519	147.685	145.256	143.154	130.264	118.408	109.301	102.101	96.2777	91.4814	87.4708	84.0747	81.1681	78.6577	71.9607	64.2128	58.0444	53.0276	48.8763	45.3917	40.6123	35.9321	32.1515	29.0405	25.9736	22.9283	20.4652	18.3598	16.276	14.6429	13.3314	12.2573	11.273	10.1512	9.2623	8.5421	7.9571	7.499	7.1321	6.8068	6.5192	6.2736
1.49061	198.116	187.541	179.654	173.558	168.714	164.783	161.534	158.81	156.498	154.516	152.801	140.314	128.779	119.922	112.922	107.263	102.602	98.7046	95.4053	92.5819	90.1436	82.644	73.7978	66.7578	61.0342	56.2992	52.3257	46.7609	41.2808	36.8561	33.2164	29.6204	26.0424	23.15	20.6722	18.1879	16.2417	14.6792	13.3998	12.2299	10.9038	9.8534	9.0025	8.2943	7.7243	7.2679	6.8581	6.4904	6.1726
1.6145	197.604	189.218	182.965	178.133	174.295	171.179	168.605	166.447	164.615	163.045	161.687	149.566	138.323	129.693	122.874	117.363	112.824	109.031	105.819	103.071	100.698	92.4572	82.5981	74.7551	68.3805	63.1084	58.685	52.3975	46.1818	41.1653	37.0401	32.9582	28.8911	25.6049	22.7858	19.9346	17.7019	15.9098	14.4428	13.1032	11.5905	10.3925	9.4224	8.6017	7.9298	7.3918	6.9049	6.4642	6.0804
1.74868	197.132	190.765	186.018	182.351	179.438	177.074	175.12	173.483	172.094	170.902	169.872	158.085	147.107	138.684	132.03	126.652	122.225	118.525	115.393	112.713	110.4	101.475	90.6815	82.0984	75.1244	69.3579	64.5205	57.5677	50.6754	45.1149	40.5437	36.0154	31.499	27.8513	24.7193	21.5318	19.0367	17.0345	15.3959	13.901	12.2176	10.8848	9.8057	8.8824	8.1172	7.5048	6.9476	6.4402	5.9963
1.89401	196.697	192.191	188.833	186.238	184.178	182.506	181.124	179.967	178.984	178.142	177.413	165.931	155.194	146.959	140.455	135.199	130.873	127.258	124.198	121.581	119.321	109.764	98.1094	88.8444	81.3181	75.0963	69.8779	62.3126	54.7977	48.7369	43.7559	38.8174	33.888	29.9084	26.4892	22.9935	20.2579	18.0633	16.2674	14.6305	12.7909	11.3347	10.1559	9.1387	8.2885	7.608	6.9865	6.4184	5.9195
2.05143	196.084	192.458	189.755	187.668	186.011	184.666	183.554	182.623	181.833	181.156	180.57	169.167	158.485	150.294	143.827	138.602	134.302	130.708	127.668	125.066	122.821	112.994	100.977	91.4274	83.672	77.2623	71.8873	64.0598	56.2778	50.0041	44.8497	39.7409	34.6442	30.5313	26.9977	23.3809	20.5517	18.2828	16.4267	14.7386	12.853	11.361	10.1535	9.106	8.2256	7.521	6.8758	6.2839	5.7622
2.22192	195.083	190.543	187.161	184.549	182.476	180.793	179.403	178.238	177.25	176.403	175.67	163.931	152.96	144.55	137.912	132.549	128.137	124.45	121.331	118.662	116.359	106.928	95.469	86.366	78.9757	72.8692	67.7496	60.3026	52.9048	46.9439	42.0485	37.2094	32.3954	28.5128	25.181	21.7857	19.1318	17.0046	15.2653	13.6923	11.964	10.5972	9.4916	8.53	7.7197	7.0714	6.476	5.9275	5.4411
2.40659	194.159	188.778	184.77	181.674	179.217	177.223	175.576	174.196	173.025	172.021	171.153	159.107	147.872	139.261	132.466	126.978	122.463	118.691	115.5	112.77	110.414	101.35	90.4053	81.7144	74.6607	68.8337	63.9493	56.8536	49.8102	44.1375	39.4807	34.8897	30.336	26.6651	23.5189	20.3274	17.8345	15.8374	14.2052	12.7376	11.1533	9.9011	8.8886	8.0055	7.2591	6.6621	6.1122	5.6031	5.1488
2.6066	193.307	187.15	182.564	179.023	176.212	173.931	172.048	170.469	169.13	167.982	166.99	154.661	143.184	134.39	127.452	121.849	117.24	113.39	110.133	107.347	104.943	96.2171	85.7483	77.4378	70.6945	65.1252	60.4577	53.686	46.9695	41.5624	37.1253	32.7629	28.4488	24.9727	21.9971	18.9932	16.6482	14.7706	13.2366	11.8657	10.4133	9.266	8.3387	7.5272	6.8392	6.2891	5.7806	5.3075	4.8823
2.82324	192.521	185.648	180.529	176.577	173.441	170.896	168.794	167.033	165.539	164.259	163.151	150.564	138.865	129.903	122.833	117.125	112.43	108.509	105.192	102.355	99.9063	91.4938	81.4642	73.5046	67.0477	61.716	57.2483	50.7757	44.3608	39.1985	34.9636	30.8118	26.7184	23.4215	20.6028	17.7716	15.5626	13.7947	12.3508	11.0686	9.7373	8.686	7.8367	7.0908	6.4562	5.9488	5.4782	5.0378	4.6392
3.05788	191.791	184.327	178.769	174.479	171.074	168.312	166.031	164.12	162.498	161.108	159.906	147.026	135.068	125.91	118.686	112.856	108.06	104.055	100.667	97.7697	95.2696	87.0853	77.3851	69.6892	63.4476	58.2945	53.9773	47.8005	41.7017	36.7955	32.7719	28.8479	25.0007	21.9034	19.2594	16.6214	14.5643	12.9186	11.575	10.3855	9.1627	8.1975	7.418	6.7304	6.1429	5.6732	5.235	4.822	4.4459
3.31202	191.1	183.306	177.503	173.024	169.469	166.586	164.205	162.21	160.517	159.067	157.812	144.49	132.127	122.66	115.195	109.17	104.214	100.076	96.5763	93.5836	91.001	82.8406	73.2132	65.5772	59.3856	54.2748	49.9937	44.1499	38.4582	33.8809	30.1278	26.5167	23.0274	20.2194	17.8289	15.473	13.6368	12.1685	10.9701	9.9004	8.7696	7.8775	7.1572	6.5176	5.9675	5.5279	5.1126	4.7173	4.3563
3.58728	190.463	182.364	176.335	171.682	167.989	164.994	162.52	160.448	158.69	157.184	155.881	142.152	129.416	119.666	111.978	105.773	100.671	96.4114	92.8082	89.7275	87.0692	78.9319	69.3726	61.7926	55.6479	50.5766	46.3292	40.7926	35.4763	31.202	27.6981	24.3751	21.2155	18.6738	16.5162	14.4198	12.7866	11.4812	10.416	9.4561	8.4098	7.5846	6.9186	6.323	5.8072	5.3951	5.0006	4.6215	4.2744
3.88543	189.875	181.495	175.258	170.444	166.624	163.525	160.967	158.823	157.005	155.447	154.099	139.996	126.916	116.905	109.013	102.644	97.4069	93.0344	89.3364	86.1749	83.4469	75.3316	65.8361	58.3086	52.2076	47.1732	42.9573	37.7042	32.7339	28.7388	25.4643	22.407	19.5509	17.2543	15.3111	13.4534	12.0069	10.851	9.9081	9.049	8.0802	7.3165	6.7002	6.1449	5.6605	5.2735	4.8983	4.5339	4.1994
4.20835	189.335	180.718	174.304	169.355	165.428	162.242	159.612	157.409	155.54	153.938	152.553	138.592	125.655	115.755	107.951	101.654	96.4766	92.1542	88.4988	85.3737	82.6773	74.8335	65.6851	58.4343	52.5584	47.7105	43.6512	38.5093	33.619	29.6891	26.4689	23.4104	20.4978	18.1564	16.1628	14.1905	12.6552	11.4289	10.4288	9.5113	8.4555	7.6235	6.9522	6.3436	5.8096	5.383	4.9737	4.5799	4.2201
4.5581	188.837	180.013	173.447	168.379	164.359	161.098	158.406	156.151	154.238	152.598	151.181	137.618	125.066	115.461	107.891	101.783	96.7613	92.5693	89.0243	85.9938	83.3791	75.923	67.2522	60.3812	54.8139	50.2212	46.3759	41.2531	36.3046	32.329	29.072	25.8769	22.7273	20.1961	18.0199	15.7584	13.9986	12.5933	11.4476	10.3936	9.1712	8.208	7.4311	6.7241	6.1017	5.6045	5.1356	4.6912	4.2881
4.93693	188.377	179.363	172.655	167.48	163.373	160.043	157.293	154.99	153.036	151.362	149.914	136.72	124.522	115.19	107.835	101.901	97.0238	92.9519	89.5087	86.5654	84.0259	76.9271	68.6961	62.1748	56.8915	52.5336	48.8852	43.7794	38.7765	34.7583	31.4669	28.1457	24.7776	22.0713	19.727	17.1991	15.2327	13.6628	12.383	11.2036	9.828	8.7444	7.8705	7.0732	6.3697	5.8076	5.2842	4.7935	4.3506
5.34724	187.948	178.74	171.888	166.601	162.407	159.005	156.197	153.845	151.849	150.139	148.661	135.384	123.115	113.729	106.333	100.366	95.4617	91.3677	87.906	84.9469	82.3939	75.3898	67.2919	60.8769	55.6805	51.3946	47.8069	42.8067	37.9137	33.9845	30.7666	27.5213	24.2322	21.5901	19.3012	16.8312	14.9105	13.3773	12.1277	10.9759	9.6318	8.5731	7.7194	6.9387	6.2483	5.6966	5.1822	4.6991	4.2625
5.79166	187.551	178.16	171.172	165.781	161.504	158.036	155.173	152.774	150.74	148.996	147.489	134.059	121.652	112.162	104.684	98.6518	93.6939	89.5555	86.0563	83.0653	80.4848	73.5257	65.5013	59.1454	53.9976	49.7522	46.1986	41.3121	36.5498	32.7261	29.5951	26.4547	23.2894	20.7472	18.5477	16.1862	14.3502	12.885	11.6909	10.5905	9.3065	8.2954	7.4801	6.7327	6.0701	5.5406	5.0452	4.5783	4.1551
6.27301	187.184	177.624	170.512	165.024	160.672	157.142	154.228	151.786	149.716	147.942	146.408	132.837	120.302	110.716	103.163	97.0709	92.0637	87.8844	84.3507	81.3303	78.7246	71.8072	63.8507	57.5496	52.4467	48.2386	44.7166	39.9352	35.2934	31.5671	28.5162	25.4726	22.4215	19.9715	17.8543	15.5928	13.8349	12.4322	11.2893	10.2362	9.0076	8.0401	7.2602	6.5433	5.9063	5.3973	4.9193	4.4672	4.0563
6.79436	186.846	177.13	169.902	164.326	159.903	156.316	153.356	150.875	148.772	146.969	145.41	131.709	119.058	109.383	101.76	95.6127	90.5603	86.3432	82.7778	79.7304	77.1014	70.2227	62.3291	56.0786	51.0171	46.8437	43.3508	38.6664	34.136	30.4995	27.5225	24.5682	21.6224	19.2574	17.2161	15.0467	13.3608	12.0157	10.9199	9.9103	8.7327	7.8054	7.058	6.3692	5.7557	5.2654	4.8034	4.3649	3.9654
7.35904	186.533	176.674	169.34	163.682	159.194	155.555	152.551	150.034	147.9	146.071	144.489	130.668	117.909	108.153	100.467	94.2678	89.1736	84.9218	81.3272	78.2549	75.6044	68.7615	60.9262	54.7225	49.6994	45.5579	42.092	37.4972	33.0694	29.5159	26.6071	23.7351	20.8865	18.5999	16.6285	14.5441	12.9244	11.6325	10.5801	9.6105	8.4798	7.5896	6.872	6.2091	5.6172	5.1441	4.6968	4.2708	3.8817
7.97066	186.245	176.253	168.821	163.087	158.54	154.852	151.808	149.258	147.095	145.242	143.64	129.708	116.85	107.018	99.273	93.0272	87.8945	83.6107	79.9892	76.8939	74.2238	67.414	59.6325	53.4721	48.4845	44.3725	40.9316	36.4195	32.0865	28.6095	25.7636	22.9677	20.2087	17.9944	16.0874	14.0813	12.5228	11.2797	10.2673	9.3346	8.2471	7.3909	6.7009	6.0617	5.4898	5.0325	4.5988	4.1842	3.8046
8.63311	185.979	175.865	168.341	162.538	157.935	154.203	151.122	148.542	146.353	144.478	142.856	128.822	115.872	105.971	98.172	91.8827	86.7145	82.4013	78.755	75.6386	72.9503	66.1712	58.4395	52.3192	47.3643	43.2797	39.8617	35.426	31.1806	27.7742	24.9863	22.2605	19.5842	17.4365	15.5891	13.6552	12.153	10.955	9.9794	9.0807	8.0329	7.2082	6.5435	5.9262	5.3725	4.9298	4.5085	4.1045	3.7336
9.35061	185.733	175.506	167.899	162.032	157.378	153.605	150.49	147.881	145.668	143.772	142.133	128.005	114.97	105.005	97.1561	90.8269	85.626	81.2857	77.6165	74.4806	71.7755	65.0249	57.3393	51.2559	46.3314	42.272	38.8753	34.5101	30.3455	27.0042	24.2699	21.6088	19.0088	16.9226	15.13	13.2627	11.8124	10.656	9.7142	8.8469	7.8357	7.0399	6.3985	5.8014	5.2645	4.8353	4.4254	4.0311	3.6682
10.1277	185.506	175.175	167.49	161.564	156.863	153.051	149.905	147.27	145.035	143.12	141.464	127.253	114.143	104.121	96.2274	89.8626	84.6328	80.2683	76.5788	73.4257	70.7058	63.9859	56.3485	50.3038	45.4109	41.3778	38.0032	33.7076	29.6221	26.3446	23.6627	21.0627	18.5327	16.503	14.7598	12.9477	11.5406	10.4187	9.5052	8.6635	7.6811	6.9079	6.2848	5.7029	5.1784	4.759	4.3576	3.9705	3.6135
10.9695	185.294	174.866	167.11	161.128	156.384	152.537	149.362	146.702	144.447	142.514	140.843	126.569	113.404	103.34	95.4142	89.0235	83.7724	79.3904	75.6861	72.5204	69.7897	63.121	55.5568	49.5706	44.7252	40.7315	37.39	33.1808	29.1914	25.9914	23.3731	20.8362	18.3692	16.3901	14.6864	12.8945	11.5032	10.3939	9.4908	8.6564	7.6749	6.9025	6.2801	5.6959	5.1668	4.7438	4.3396	3.9503	3.5913
11.8812	185.098	174.581	166.759	160.726	155.942	152.062	148.861	146.178	143.904	141.955	140.27	125.938	112.722	102.62	94.6639	88.2492	82.9786	78.5804	74.8625	71.6852	68.9445	62.3231	54.8265	48.8942	44.0928	40.1354	36.8245	32.695	28.7943	25.6658	23.1061	20.6274	18.2184	16.2861	14.6188	12.8454	11.4687	10.3711	9.4776	8.6499	7.6693	6.8976	6.2758	5.6893	5.1561	4.7298	4.3231	3.9318	3.5708
12.8686	184.917	174.318	166.435	160.355	155.534	151.624	148.398	145.695	143.403	141.439	139.741	125.356	112.093	101.955	93.9715	87.5347	82.2461	77.833	74.1025	70.9145	68.1646	61.5869	54.1528	48.2702	43.5093	39.5855	36.3028	32.2469	28.4281	25.3655	22.8599	20.4348	18.0794	16.1902	14.5565	12.8002	11.4369	10.3501	9.4654	8.6439	7.6641	6.8931	6.2718	5.6833	5.1463	4.7168	4.3078	3.9147	3.5518
13.9381	184.75	174.075	166.136	160.013	155.157	151.22	147.97	145.249	142.94	140.962	139.252	124.819	111.512	101.342	93.3325	86.8754	81.5702	77.1433	73.4012	70.2034	67.445	60.9076	53.5312	47.6946	42.9711	39.0782	35.8215	31.8336	28.0903	25.0885	22.6329	20.2573	17.9512	16.1018	14.4991	12.7585	11.4075	10.3307	9.4541	8.6384	7.6593	6.8889	6.2682	5.6778	5.1372	4.7049	4.2938	3.8989	3.5344
15.0965	184.596	173.851	165.86	159.697	154.809	150.847	147.576	144.837	142.513	140.523	138.802	124.322	110.975	100.775	92.7417	86.2657	80.9451	76.5054	72.7526	69.5456	66.7794	60.2774	52.952	47.156	42.4656	38.6001	35.3664	31.4391	27.7632	24.8156	22.4044	20.0735	17.8125	15.9993	14.4252	12.7017	11.364	10.2979	9.43	8.6208	7.6441	6.8757	6.2566	5.6657	5.1232	4.6893	4.277	3.8812	3.5158
16.3512	184.454	173.643	165.604	159.404	154.488	150.501	147.211	144.455	142.118	140.116	138.384	123.86	110.472	100.241	92.1846	85.6897	80.3535	75.901	72.1374	68.9212	66.1471	59.6587	52.3553	46.577	41.9011	38.0477	34.8242	30.9289	27.2894	24.3712	21.9842	19.6833	17.4583	15.6742	14.1278	12.4468	11.1423	10.1026	9.2563	8.4667	7.5119	6.7607	6.1554	5.5779	5.0477	4.6236	4.2194	3.8305	3.4709
17.7102	184.322	173.452	165.368	159.134	154.19	150.182	146.874	144.103	141.754	139.74	137.999	123.433	110.008	99.7489	91.6705	85.158	79.8076	75.3432	71.5696	68.345	65.5636	59.0877	51.8046	46.0427	41.3802	37.538	34.3239	30.4582	26.8524	23.9613	21.5966	19.3234	17.1317	15.3743	13.8535	12.2118	10.9378	9.9226	9.0962	8.3246	7.39	6.6546	6.0622	5.497	4.9781	4.563	4.1663	3.7836	3.4295
19.1821	184.201	173.275	165.151	158.885	153.916	149.888	146.563	143.778	141.417	139.393	137.644	123.039	109.58	99.2945	91.196	84.6673	79.3038	74.8284	71.0457	67.8132	65.0251	58.5608	51.2965	45.5496	40.8995	37.0677	33.8623	30.0239	26.4492	23.5832	21.239	18.9914	16.8304	15.0977	13.6005	11.9951	10.7493	9.7565	8.9485	8.1937	7.2776	6.5568	5.9762	5.4224	4.9139	4.5072	4.1174	3.7405	3.3913
20.7763	184.089	173.112	164.95	158.655	153.663	149.616	146.276	143.478	141.106	139.073	137.315	122.675	109.184	98.8751	90.758	84.2145	78.8388	74.3534	70.5622	67.3225	64.5282	58.0754	50.8292	45.0971	40.459	36.6371	33.4402	29.6286	26.0843	23.2429	20.9189	18.6965	16.5662	14.8582	13.3836	11.8086	10.5865	9.6127	8.8201	8.0795	7.18	6.4722	5.9021	5.3576	4.8572	4.4569	4.0728	3.701	3.3561
22.5031	183.985	172.961	164.764	158.442	153.429	149.365	146.011	143.201	140.819	138.777	137.012	122.339	108.819	98.4879	90.3537	83.7965	78.4097	73.915	70.116	66.8697	64.0697	57.6282	50.3999	44.682	40.0557	36.2435	33.0549	29.2695	25.7552	22.9379	20.6338	18.4366	16.3369	14.6536	13.2006	11.6506	10.448	9.4897	8.7099	7.9811	7.0963	6.4001	5.8393	5.3022	4.8075	4.4118	4.0322	3.6648	3.3237
24.3733	183.89	172.822	164.592	158.246	153.213	149.133	145.766	142.945	140.553	138.504	136.732	122.029	108.482	98.1306	89.9805	83.4107	78.0136	73.5104	69.7042	66.4518	63.6465	57.2154	50.0036	44.299	39.6834	35.8803	32.6992	28.9381	25.4516	22.6566	20.3708	18.1968	16.1254	14.4648	13.0319	11.505	10.3203	9.3763	8.6082	7.8904	7.0191	6.3335	5.7813	5.2511	4.7617	4.3701	3.9948	3.6315	3.2938
26.399	183.95	172.91	164.7	158.37	153.349	149.279	145.92	143.106	140.721	138.676	136.909	122.224	108.694	98.356	90.2159	83.6541	78.2634	73.7657	69.964	66.7154	63.9135	57.4758	50.2536	44.5406	39.9182	36.1094	32.9236	29.1472	25.6431	22.8341	20.5367	18.3481	16.2588	14.5839	13.1383	11.5968	10.4008	9.4479	8.6723	7.9476	7.0678	6.3755	5.8178	5.2834	4.7906	4.3964	4.0184	3.6525	3.3127
28.593	184.072	173.088	164.92	158.621	153.625	149.576	146.233	143.434	141.06	139.025	137.267	122.621	109.126	98.813	90.6932	84.1475	78.77	74.2831	70.4906	67.2499	64.4547	58.0037	50.7604	45.0305	40.3943	36.574	33.3785	29.571	26.0316	23.194	20.8732	18.6549	16.5294	14.8253	13.3542	11.7832	10.5643	9.593	8.8024	8.0637	7.1665	6.4607	5.892	5.3487	4.8492	4.4497	4.0663	3.6952	3.3509
30.9694	184.141	173.188	165.043	158.762	153.781	149.743	146.41	143.618	141.251	139.223	137.469	122.845	109.369	99.071	90.9625	84.4259	79.0559	74.5752	70.7879	67.5516	64.7602	58.3016	51.0465	45.3071	40.6631	36.8363	33.6353	29.8103	26.2509	23.3972	21.0632	18.8281	16.6822	14.9617	13.4762	11.8885	10.6566	9.6749	8.876	8.1293	7.2223	6.5088	5.9339	5.3857	4.8823	4.4797	4.0933	3.7192	3.3725
33.5433	184.141	173.188	165.043	158.762	153.781	149.743	146.41	143.618	141.251	139.223	137.469	122.845	109.369	99.071	90.9625	84.4259	79.0559	74.5752	70.7879	67.5516	64.7602	58.3016	51.0465	45.3071	40.6631	36.8363	33.6353	29.8103	26.2509	23.3972	21.0632	18.8281	16.6822	14.9617	13.4762	11.8885	10.6566	9.6749	8.876	8.1293	7.2223	6.5088	5.9339	5.3857	4.8823	4.4797	4.0933	3.7192	3.3725
36.3311	184.141	173.188	165.043	158.762	153.781	149.743	146.41	143.618	141.251	139.223	137.469	122.845	109.369	99.071	90.9625	84.4259	79.0559	74.5752	70.7879	67.5516	64.7602	58.3016	51.0465	45.3071	40.6631	36.8363	33.6353	29.8103	26.2509	23.3972	21.0632	18.8281	16.6822	14.9617	13.4762	11.8885	10.6566	9.6749	8.876	8.1293	7.2223	6.5088	5.9339	5.3857	4.8823	4.4797	4.0933	3.7192	3.3725
39.3506	184.141	173.188	165.043	158.762	153.781	149.743	146.41	143.618	141.251	139.223	137.469	122.845	109.369	99.071	90.9625	84.4259	79.0559	74.5752	70.7879	67.5516	64.7602	58.3016	51.0465	45.3071	40.6631	36.8363	33.6353	29.8103	26.2509	23.3972	21.0632	18.8281	16.6822	14.9617	13.4762	11.8885	10.6566	9.6749	8.876	8.1293	7.2223	6.5088	5.9339	5.3857	4.8823	4.4797	4.0933	3.7192	3.3725
42.6211	184.141	173.188	165.043	158.762	153.781	149.743	146.41	143.618	141.251	139.223	137.469	122.845	109.369	99.071	90.9625	84.4259	79.0559	74.5752	70.7879	67.5516	64.7602	58.3016	51.0465	45.3071	40.6631	36.8363	33.6353	29.8103	26.2509	23.3972	21.0632	18.8281	16.6822	14.9617	13.4762	11.8885	10.6566	9.6749	8.876	8.1293	7.2223	6.5088	5.9339	5.3857	4.8823	4.4797	4.0933	3.7192	3.3725
46.1633	184.141	173.188	165.043	158.762	153.781	149.743	146.41	143.618	141.251	139.223	137.469	122.845	109.369	99.071	90.9625	84.4259	79.0559	74.5752	70.7879	67.5516	64.7602	58.3016	51.0465	45.3071	40.6631	36.8363	33.6353	29.8103	26.2509	23.3972	21.0632	18.8281	16.6822	14.9617	13.4762	11.8885	10.6566	9.6749	8.876	8.1293	7.2223	6.5088	5.9339	5.3857	4.8823	4.4797	4.0933	3.7192	3.3725
50	184.141	173.188	165.043	158.762	153.781	149.743	146.41	143.618	141.251	139.223	137.469	122.845	109.369	99.071	90.9625	84.4259	79.0559	74.5752	70.7879	67.5516	64.7602	58.3016	51.0465	45.3071	40.6631	36.8363	33.6353	29.8103	26.2509	23.3972	21.0632	18.8281	16.6822	14.9617	13.4762	11.8885	10.6566	9.6749	8.876	8.1293	7.2223	6.5088	5.9339	5.3857	4.8823	4.4797	4.0933	3.7192	3.3725
[truncated: 1 more columns]

## Sheet: fig2g
Figure 2. g
conservative			optimum
	av. emissivity			av. emissivity
vol fraction (% v/v)	cold	hot	vol fraction (% v/v)	cold	hot
0.1	0.0434094	0.44596	0.01	0.00807681	0.346001
0.2	0.0797308	0.677211	0.02	0.0115535	0.562921
0.3	0.114986	0.795702	0.03	0.0150031	0.701944
0.4	0.147846	0.856799	0.04	0.0184325	0.792221
0.5	0.179086	0.887735	0.05	0.0218634	0.850741
0.6	0.20954	0.903609	0.06	0.0251865	0.888674
0.7	0.237861	0.911581	0.07	0.0284873	0.91303
0.8	0.265192	0.916141	0.08	0.031895	0.929201
0.9	0.291302	0.918166	0.09	0.0351393	0.939585
1	0.31584	0.918982	0.1	0.0384255	0.946394
			0.11	0.0417738	0.950855
			0.12	0.0418642	0.950564

## Sheet: fig2h
Figure 2. h
		Av. Emissivity
		cold	hot
conservative	PE100um	0.341824	0.888159
	PE50um	0.258471	0.880192
	transparent	0.162307	0.873683
optimum	PE100um	0.25101	0.95377
	PE50um	0.15335	0.952036
	transparent	0.0421015	0.951199

[truncated: 29 more sheets: fig2i, fig3b, fig3c, fig3e, fig3f, Sfig1, Sfig2, Sfig3, fig3g, Sfig6, Sfig7, Sfig8, Sfig9, Sfig10a, Sfig10b-c, Sfig11, Sfig12up, Sfig12dw_sphere, Sfig12dw_disk, Sfig12dw_rod …]
